# Supplementary material for: Computational Approach to Drug Penetration across the Blood-Brain and Blood-Milk Barrier Using Chromatographic Descriptors
Source: Cells. 2023 Jan 27;12(3):421. doi: 10.3390/cells12030421 (PMC9913351; doi:10.3390/cells12030421)
Supplement: Supplementary file 1 [file cells-12-00421-s001.zip]

Archive with 1 entries (1 files):
- cells-2099421-supplementary.pdf
